# Supplementary material for: Neuropathy-specific alterations in a Mexican population of diabetic patients
Source: BMC Neurol. 2017 Aug 25;17:161. doi: 10.1186/s12883-017-0939-6 (PMC6389277; doi:10.1186/s12883-017-0939-6)
Supplement: Supplementary file 1 — Patients database. This is the database of patients, organized by groups of study. According to responsible clinical data sharing, the available data were de-identified. (XLSX 104 kb) [file 12883_2017_939_MOESM1_ESM.xlsx]

## Sheet: ND controls
group	Glucose (mg/dl)	HbA1c (%)	Body Mass Index (kg/m2)	Systolic Blood Pressure (mm Hg)	Diastolic Blood Pressure (mm Hg)	Mean Arterial Pressure (mm Hg)	Age (years)		NGF (pg/ml)	Triglycerides (mg/dl)	Cholesterol (mg/dl)	HDL-Cholesterol (mg/dl)	LDL-Cholesterol (mg/dl)	HDL/LDL	Blood urea nitrogen (mg/dl)	Creatinine (mg/dl)	Blood urea nitrogen / Creatinine	GFR (mL/min per 1.73 m2)	IL-6 (pg/ml)	IL-10 (pg/ml)	Resistin (ng/ml)	VCAM (ng/ml)	ICAM (ng/ml)	E- Selectin (ng/ml)
ND	79	6.13	25 - 30				40 - 49			168	206	36	132	0.272727	18	1.27	14.1732	84.6401	4.56	0.51	35.64	97.46	89.88	23.79
	95	5.04	25 - 30				70 - 79			78	156	43			13	0.95	13.6842	100.855	0.98	1.09	10.21	101.46	89.58	16.14
	136	4.63	25 - 30	120	80	93.3333	60 - 69			107	177	44	120	0.366667	24	1.06	22.6415	91.3734
	86	4.32					50 - 59			137	194	46	155	0.296774	13	1.04	12.5	104.26
	71	6.24					50 - 59			78	159	53	96	0.552083	11	0.69	15.942	98.8581		2.06	16.54	243.46	136.78	21.86
	112	7.11	18.5 - 25	100	60	73.3333	40 - 49			44	187	50	139	0.359712	11	0.75	14.6667	103.721
	91	6.29	18.5 - 25	135	75	95	70 - 79			52	136	69	69	1	15	0.99	15.1515	76.9732
	116	6	25 - 30				40 - 49			254	198	38	149	0.255034	11	1.11	9.90991	98.2897	1.63	28.29	14.86	184.55	164.48	38.92
	77	5.2	18.5 - 25	135	80	98.3333	60 - 69			59	123	47	68	0.691176	14	1.22	11.4754	79.9612
	93	5.78					40 - 49			80	175	67	116	0.577586	14	0.61	22.9508	107.34	7.59	26.74	16.37	359.36	181.27	19.56
	68	5.45	>30				60 - 69			79	140	60	80	0.75	6	0.48	12.5	94.8717	5.16	23.61	28.2	319.21	178.24	11.95
	99	5.19	25 - 30				50 - 59			102	172	49	138	0.355072	16	1.14	14.0351	72.6644
	99	4.6					40 - 49			132	116	29	90	0.322222	17	1.1	15.4545	100.815	3.62	10.25	23.22	260.95	133.95	13.04
	84	6.24	18.5 - 25	120	80	93.3333	50 - 59		1893.03	88	172	34	136	0.25	11	0.55	20	100.224	6.16	114.49	12.51	253.65	190.92	17.14
	77	4.66	>30				40 - 49			94	164	46	120	0.383333	14	0.47	29.7872	107.34		24.78	22.25	149.6	83.66	14.41
				110	60	76.6667	50 - 59
	85	6.02	25 - 30	135	80	98.3333	60 - 69		613.184	123	194	56	132	0.424242	22	0.97	22.6804	84.0587
	117	5.51					60 - 69		162.935	114	140	39	95	0.410526	14	0.95	14.7368	85.028
	84	5.67					50 - 59			147	179	35	100	0.35	17	1.08	15.7407	95.0146
	83	5.11	18.5 - 25				70 - 79		2982.59	76	126	50	89	0.561798	12	0.65	18.4615	87.9761	3.4	11.34	22.62	366.29	164.69	20.65
	70	5.62	25 - 30	130	80	96.6667	70 - 79			73	138	38	95	0.4	15	0.95	15.7895	96.7878	3.69	18.29	28.4	266.13	76.31	11.56
	103	5.65	>30	110	80	90	40 - 49			177	136	27	92	0.293478	13	0.69	18.8406	125.585
	97	5.91	25 - 30	115	80	91.6667	60 - 69			308	264	62	173	0.358382	22	1.33	16.5414	68.7408
							50 - 59
	80	4.08	18.5 - 25				50 - 59			138	158	39	105	0.371429	18	0.63	28.5714	124.727	5.49	65.88	20.53	212.56	118.32	22.8
	90	5.67	18.5 - 25				60 - 69			83	148	51	115	0.443478	13	2.96	4.39189	20.4444
	99	6.11					40 - 49			137	181	67	112	0.598214	10	0.5	20	103.012
	130	5.63	25 - 30				40 - 49			146	203	32	137	0.233577	10	0.91	10.989	127.983	9.02	11.17	18.11	56.4	78.11	23.73
	74	5.42	>30				50 - 59			67	148	32	113	0.283186	12	0.72	16.6667	96.8443	11.27	188.61	31.03	313.09	123.02	13.97
	96	6	25 - 30				50 - 59		5666.67	96	155	56	130	0.430769	12	1.13	10.6195	74.0352			34.35	50.92	51.52	17.4
	88	5.23	18.5 - 25	105	70	81.6667	70 - 79			63	172	83	93	0.892473	13	1.1	11.8182	67.7762
	98	6.82	25 - 30				70 - 79			149	202	71	137	0.518248	11	1.81	6.07735	39.0538
	92	5.01	25 - 30	110	70	83.3333	70 - 79			106	163	35	93	0.376344	11	0.77	14.2857	107.255
	83	6.78	25 - 30	110	70	83.3333	60 - 69			98	165	39	106	0.367925	16	1.02	15.6863	80.4783
	91	5.85	18.5 - 25				40 - 49			187	181	39	136	0.286765	16	0.8	20	129.968	3.54	39.96	23.64	284.37	158.72	16.86
			25 - 30	110	70	83.3333	50 - 59
	100	6.62	25 - 30	120	80	93.3333	60 - 69			137	246	42	173	0.242775	14	1.02	13.7255	79.9281
	76	5.01	18.5 - 25				50 - 59			86	142	43	101	0.425743	13	0.66	19.697	101.608	2	12.7	19.08	309.79	166.61	24.31
	103	7.65					70 - 74			115	205	54	171	0.315789	19	0.62	30.6452	87.3746
	94	4.3	18.5 - 25	115	80	91.6667	50 - 59			116	206	67	123	0.544715	19	0.86	22.093	94.9458
	83	6.29	>30	110	70	83.3333	50 - 59			99	145	36	109	0.330275					6	53.18	18.81	184.98	95.17	19.28
	102	5.03					80 - 89		598.259	108	242	51	179	0.284916	37	1.96	18.8776	32.3382	0.52		13.59	12.59	96.92	29.8
	103	8.99	18.5 - 25				80 - 89			83	159	89	92	0.967391	26	1.28	20.3125	52.8627
	99	6.4		110	80	90	50 - 59			458	244	28	145	0.193103	14	0.66	21.2121	123.027
	93	4.48					50 - 59			256	194	41	112	0.366071	21	1.33	15.7895	72.1223	1.62		6.27	88.01	56.55	15.15
	77	5.08	>30	100	70	80	70 - 79			85	216	55	156	0.352564	13	0.74	17.5676	86.184	1.34	21.26	9.63	86.89	79.83	16.44
	97	5.45	>30				50 - 59			95	124	44	101	0.435644	12	0.61	19.6721	98.1822	302.51	926.56	13.96	214.36	173.63	36.99
	105	7.72					40 - 49			158	215	56	170	0.329412	8	1.74	4.5977	49.7497
	80	5.37	18.5 - 25				70 - 79			74	170	80	91	0.879121	13	0.9	14.4444	83.7273
	78	5.37		120	60	80	60 - 69			75	113	53	73	0.726027	14	0.93	15.0538	109.116
	91	6.28	25 - 30				40 - 49			123	163	54	117	0.461538	19	0.64	29.6875	108.079	7.74	183.98	17.94	207.63	106.14	14.1
	106	6.41					40 - 49			219	197	42	129	0.325581	12	1.59	7.54717	46.2896	4.65	3.1	28.97	111.93	141.02	69.3
	113	5.77	25 - 30	110	70	83.3333	70 - 79			52	116	56	54	1.03704	17	1.07	15.8879	87.9034	3.93	64.36	15.81	125.72	46.24	5.77
	104	5.15	25 - 30	120	70	86.6667	60 - 69			125	191	46	140	0.328571	15	0.95	15.7895	85.028
	91	6.09	>30				50 - 59			139	157	36	125	0.288	10	0.51	19.6078	100.224	1.56	17.75	14.65	238.47	129.5	18.28
	65	5.37					50 - 59			142	180	41	128	0.320312	11	0.68	16.1765	96.8443	2.51	21.56	16.38	257.18	129.4	14.72
	82	5.6	25 - 30	130	70	90	60 - 69			56	190	49	126	0.388889	15	0.89	16.8539	89.645
	101	5.69	>30				70 - 79			218	172	37	135	0.274074	11	0.68	16.1765	87.9761	5.53	24.215	24.82	292.85	137.48	15.11
	98	6.21	25 - 30	120	70	86.6667	50 - 59			121	188	45	121	0.371901	11	0.78	14.1026	100.224	3.03	23.2	21.46	425.97	314.85	36.59
	71	5.22	18.5 - 25				40 - 49			115	178	44	123	0.357724	5	0.57	8.77193	104.435
	95	5.33	18.5 - 25	140	70	93.3333	40 - 49		6077.11	88	162	47	124	0.379032	8	0.77	10.3896	127.32
	95	4.18	25 - 30				40 - 49			107	28	49	126	0.388889	5	1.18	4.23729	92.3424	6.7	48.48	14.81	77.41	60.46	8.45
	93	5.71					50 - 59			116	178	57	123	0.463415	18	0.8	22.5	97.511	7.52	102.22	10.48	381.19	172.57	16.72
	80	6..22	>30				40 - 49			277	179	27	118	0.228814	13	1.28	10.1562	82.5	2.98	153.93	16.95	167.69	20.16	293.7
	83	5.31	>30				40 - 49			72	147	45	111	0.405405	13	0.67	19.403	125.585	4.91	37.98	20.28	154.95	193.52	6.99
	86	5.69	25 - 30				60 - 69			132	105	21	79	0.265823	14	0.49	28.5714	94.8717	0	19.65	15.7	244.76	203.43	13.1
	106	5.67	25 - 30	120	75	90	60 - 69			112	191	82	82	1	12	0.86	13.9535	93.6521
	72	5.86	25 - 30	130	80	96.6667	50 - 59			106	184	40	107	0.373832	15	0.85	17.6471	95.3412
	95	5.79	25 - 30	115	80	91.6667	60 - 69			104	202	45	138	0.326087	24	1.02	23.5294	79.9281
	81	5.46	>30				50 - 59			172	148	31	112	0.276786	12	0.71	16.9014	101.608	2.22	16.79	14.92	216.69	138.6	14.7
	81	4.87	25 - 30	115	70	85	60 - 69			99	162	89	70	1.27143	16	0.98	16.3265	83.8288
	77	6.17					50 - 59			136	137	32	99	0.323232	4	0.64	6.25	99.5385	5.9	70.2	17.18	238.23	142.04	16.22
	84	5.33	25 - 30	110	70	83.3333	60 - 69			90	131	40	79	0.506329	14	1	14	98.8141
	84	5.89					50 - 59			68	145	50	110	0.454545	11	2.67	4.11985	19.5044
	83	5.07	25 - 30	125	75	91.6667	60 - 69			89	167	58	106	0.54717	34	1.49	22.8188	47.7037
	71	7.02					40 - 49			66	131	42	83	0.506024	17	1.24	13.7097	69.0558	118.56	378.89	13.55	82.43	85.45	15.73
	92	4.5					40 - 49			115	118	45	78	0.576923	11	0.91	12.0879	120.321
	92	4.95	>30	130	90	103.333	60 - 69			143	234	52	146	0.356164	14	0.81	17.284	94.8766
	103	4.59	25 - 30	130	70	90	80 - 89			109	226	61	149	0.409396	15	0.95	15.7895	75.1511
	76	5.46					30 - 39			153	193	49	161	0.304348	8	1	8	98.2171		45.93	15.83	81.65	35.1	4.57
	97	4.88					50 - 59			46	202	91	105	0.866667	13	0.92	14.1304	92.725	1.82	23.33	15	89.15	45.67	6.72
	98	5.34	18.5 - 25	130	90	103.333	50 - 59			114	101	24	55	0.436364	22	1.232	17.8571	82.1321
	108	4.91					50 - 59			172	243	32	229	0.139738	16	3.35	4.77612	18.7797
	76	5.78	25 - 30				50 - 59			60	146	41	104	0.394231	11	0.67	16.4179	99.5385	3.47	27.01	20.95	349.11	144.66	18.42
	108	6.61	25 - 30	120	95	103.333	40 - 49			123	218	40	164	0.243902	11	0.98	11.2245	94.1977	6.62		11.64	116.12	110.34	49.81
	125	6.53	>30	115	75	88.3333	60 - 69			116	116	32	64	0.5	10	0.59	16.9492	115.661
	115	5.35	18.5 - 25	130	70	90	80 - 89			102	167	48	112	0.428571	13
	76	5.8	18.5 - 25				70 - 79			60	205	73	129	0.565891	10	0.56	17.8571	88.5817	2.44	29.33	24.49	334.87	119.49	8.69
	92	4.88	18.5 - 25	100	60	73.3333	60 - 69			144	230	65	135	0.481481	8	1.15	6.95652	66.5877	1.86	19.55	36.13	83.26	32.99	2.91
	101	4.67	18.5 - 25				70 - 79			72	184	56	116	0.482759	21	0.96	21.875	80.8675	1.95	30.04	16.54	56.71	42.98	4
	87	5.128	18.5 - 25				60 - 69			136	200	64	133	0.481203	11	0.63	17.4603	89.1914	4.06	18.7	19.91	343.81	145.78	17.26
	95	4.77	25 - 30	115	70	85	50 - 59			96	354	77	248	0.310484	17	1.03	16.5049	82.4003
	82	5.19					50 - 59			527	215	24	122	0.196721	10	0.61	16.3934	100.224	7.29	62.85	24.79	30.39	137.28	23.86
	65	4.3					50 - 59		1354.48	81	66	35	43	0.813953	9	0.81	11.1111	95.5297
	92	5.78	25 - 30	100	60	73.3333	70 - 79			109	198	49	130	0.376923	15	0.86	17.4419	84.4945
	96	4.74	25 - 30	110	70	83.3333	60 - 69			77	232	84	142	0.591549	15	0.73	20.5479	93.5789		22.78	15.33	208.95	119.6	12.63
	91	6.67	25 - 30				50 - 59			192	185	34	121	0.280992	17	1.06	16.0377	82.5046	0.16	30.96	36.42	260.78	191.11	27.88
	91	8.14	18.5 - 25				70 - 79			150	216	59	171	0.345029	12	1.05	11.4286	70.2814
	105	6.01	25 - 30	120	60	80	70 - 79			154	195	60	145	0.413793	26	0.9	28.8889	82.0219	11.59	70.89	24.36	308.58	139.19	15.62
	92	5.35					50 - 59			172	85	37	92	0.402174	14	1.54	9.09091	57.4411	10.71	9.44	14.32	119.52	242.86	23.82
	87	5.53	25 - 30	135	80	98.3333	60 - 69			158	209	45	141	0.319149	17	1.05	16.1905	79.5183
	77	5.61	25 - 30	120	80	93.3333	50 - 59			133	201	63	148	0.425676	18	0.66	27.2727	99.5385	3.47	15.57	21.98	319.33	122.52	17.34
	121	5.36					50 - 59			159	212	37	151	0.245033	18	0.93	19.3548	92.6263	38.21	99.92	18.31	71.34	28.53	8.41
	83	5.09	18.5 - 25	120	80	93.3333	50 - 59			98	152	36	104	0.346154	17	0.92	18.4783	91.4615	1.56	23.74	11.82	240.47	130	16.99
	199	4.92	18.5 - 25	115	70	85	60 - 69			237	231	185	123	1.50407	14	0.85	16.4706	110.784
	102	6.17					60 - 69			122	180	56	129	0.434109	7	1.29	5.42636	56.7216
	100	6.18	18.5 - 25				70 - 79			77	196	66	149	0.442953	12	1.52	7.89474	42.2463
	87	5.12	18.5 - 25	140	60	86.6667	70 - 79			68	127	36	96	0.375	14	0.9	15.5556	102.777
	110	12.3	>30				40 - 49		1835.82	34	189				16	0.85	18.8235	105.674	5.23	64.21	24.36	268.15	187.76	28.17
	107	4.81	>30	170	90	116.667	60 - 69			156	191	45	126	0.357143	16	0.58	27.5862	92.9392
	94	8.27	18.5 - 25				60 - 69			164	251	46	214	0.214953	12	0.98	12.2449	80.4484
	99	6.52	25 - 30				40 - 49			193	158	26	117	0.222222	18	0.52	34.6154	133.583
	103	4.96	25 - 30				80 - 89		2424.13	156	184	38	120	0.316667	11	0.78	14.1026	79.9199	5.16	21.4	13.22	86.75	42.87	8.25
	96	5.55	>30	90	60	70	70 - 79			131	148	51	126	0.404762	13	1.49	8.72483	43.934	6.35		20.11	121.29	95.03	28.98
	77	5.52	18.5 - 25	110	70	83.3333	70 - 79			98	201	78	117	0.666667	7	1.04	6.73077	72.0416
	112	5.67	25 - 30				80 - 89			145	123	33	99	0.333333	19	1.354	14.0325	59.0804	13.84	205.05	31.92	275.51	137.59	11.06
	85	7.21	25 - 30				50 - 59			568	237	30	160	0.1875	20	1	20	87.4057		22.11	20.77	234.65	190.97	20.39
	84	5.35	18.5 - 25				70 - 79			117	213	55	153	0.359477	16	0.91	17.5824	83.1395
	80	4.51	25 - 30	110	70	83.3333	50 - 59			81	199	57	127	0.448819	16	1.09	14.6789	78.1105
	96	4.86					50 - 59			245	256	35	181	0.19337	19	0.64	29.6875	98.1822		23.02	26.37	52.89	34.01	5.09
	100	5.23					50 - 59			130	267	61	186	0.327957	11	0.69	15.942	99.5385		51.17	11.66	110.95	76.34	3.12
	84	5.68	25 - 30				50 - 59			127	164	46	117	0.393162	14	0.54	25.9259	95.5247	2	22.92	16.44	294.96	148.3	14.63
	74	5.78	25 - 30	125	75	91.6667	50 - 59		1435.32	107	187	58	100	0.58	9	0.69	13.0435	95.5247
	97	6.49		110	80	90	70 - 79			123	186	62	112	0.553571	17	0.85	20	87.2068	5.75	37.68	18.43	100.44	256.91	24.32
	68	6.03	25 - 30				30 - 39		986.318	177	159	35	124	0.282258	15	1.04	14.4231	113.985		33.51	36.99	62.6	40.07	5.18
							50 - 59
	87	4.93	>30				50 - 59			317	216	30	155	0.193548	8	0.77	10.3896	101.608	0.37	27.81	38.7	61.46	59.95	9.19
	107	5.91	>30	110	80	90	70 - 79			56	191	95	78	1.21795	17	0.82	20.7317	87.2989
	96	5.46	18.5 - 25	120	80	93.3333	60 - 69			102	246	57	164	0.347561	10	0.95	10.5263	83.8694
	81	5.82	25 - 30	110	70	83.3333	50 - 59			60	211	96	95	1.01053	17	0.9	18.8889	94.0838
	79	6.59					30 - 39			148	169	43	111	0.387387	12	0.89	13.4831	108.629	1.44	15.43	25.07	314.93	233.52	33.64
	105	5.33	>30				70 - 79			190	171	47	120	0.391667	18	1.14	15.7895	77.2303	2.73	39.49	17.11	265.84	148.96	28.37
	70	5.11	18.5 - 25	110	80	90	70 - 79			222	252	52	168	0.309524	12	1.86	6.45161	29.8334	4.51	21.83	30.5	89.22	75.59	8.52
	84	4.44	18.5 - 25				60 - 69			143	213	60	136	0.441176	11	0.89	12.3596	90.2621
	77	4.67	25 - 30				30 - 39			73	149	43	105	0.409524	9	0.56	16.0714	116.551		23.49	34.13	72.21	38.81	9.12
	72	5.36	25 - 30				50 - 59			131	130	31	90	0.344444	11	0.83	13.253	118.56	2.88	39.68	12.41	276.31	142.54	22.07
	99	5.7	>30				50 - 59		429.104	98	149	49	104	0.471154	15	0.63	23.8095	98.8581	9.87	57.81	27.46	198.21	106.34	22.69
	88	5.74	18.5 - 25	110	70	83.3333	70 - 79		312.189	140	178	54	114	0.473684	18	0.86	20.9302	84.4945
	68	5.13	18.5 - 25	110	70	83.3333	50 - 59			73	86	22	53	0.415094	8	0.71	11.2676	119.697
	112	4.93	18.5 - 25				60 - 69		4.97512	86	195	77	133	0.578947	22	1.34	16.4179	53.4829
	84	6.41					40 - 49			99	192	52	126	0.412698	9	1.15	7.82609	77.4351	4.88	0.51	7.7	117	77.71	34.31
	73	4.48					40 - 49		2762.44	69	193	55	139	0.395683	15	0.72	20.8333	103.012	11.27	28.65	27.63	63.75	32.36	6.48
	73	5.62	25 - 30	120	80	93.3333	40 - 49			104	146	32	114	0.280702	15	0.45	33.3333	106.607
	99	4.64	18.5 - 25				50 - 59			100	216	85	82	1.03659	23	0.75	30.6667	98.1822
			25 - 30	120	85	96.6667	60 - 69
							40 - 49
	92	6.14					50 - 59		1241.29	77	156	42	100	0.42	10	0.67	14.9254	96.8443	1.56	20.61	21.71	299.79	162.46	22.66
	111	7.9	18.5 - 25				40 - 49			166	146	35	97	0.360825	9	0.59	15.2542	105.878	3.4	15.43	30.55	311.41	101.38	18.11
	82	6.1	25 - 30	130	80	96.6667	70 - 79			147	222	41	158	0.259494	15	1.64	9.14634	44.892	2.68		2.64	85.96	68.71	27.04
	115	6.95	>30				60 - 69			234	276	47	228	0.20614	13	0.94	13.8298	87.5524
	86	4.65	25 - 30	120	70	86.6667	50 - 59			304	226	34	131	0.259542	16	0.86	18.6047	94.2967
	64	5.09	25 - 30	100	70	80	60 - 69			127	183	53	140	0.378571	6	0.71	8.4507	89.1914		22.1	23.05	60.85	36.19	4.18
	87	6.26	>30				70 - 79		154.229	74	168	61	120	0.508333	12	0.64	18.75	88.5817	2.29	38.87	12.74	313.09	131.92	12.39
	79	5.22					40 - 49			58	162	53	109	0.486239	7	0.67	10.4478	108.079	1.12	30.15	38.78	278.6	85.51	17.36
	95						70 - 79			94	205	52	152	0.342105	23	1.73	13.2948	40.8761	4.1	9.15	24.05	98.02	97.67	35.04
	75	5.22	25 - 30	100	80	86.6667	40 - 49			63	138	35	104	0.336538	9	0.83	10.8434	132.314	30.76	250.88	18.61	275.19	110.69	15.92
							50 - 59
							40 - 49
	66	6.31	18.5 - 25	100	70	80	60 - 69			76	167	59	89	0.662921	9	0.71	12.6761	111.761
	74	5.87	25 - 30				40 - 49			241	171	35	112	0.3125	17	1.1	15.4545	103.62	25.77	0.51	8.28	85.31	70.37	16.46
	110	5.82	25 - 30	120	70	86.6667	60 - 69		1526.16	158	154	61	102	0.598039	14	0.98	14.2857	83.2557
	88	4.27	25 - 30	110	75	86.6667	50 - 59			173	223	49	148	0.331081	16	1.12	14.2857	73.8916
	97	6.19	25 - 30	135	80	98.3333	60 - 69			101	218	62	147	0.421769	13	1.07	12.1495	75.1329
	71	5.29	18.5 - 25				40 - 49			102	153	43	106	0.40566	11	0.45	24.4444	108.823	25	98.93	19.08	160.49	164.53	20.71
	84	5.23	>30	120	70	86.6667	70 - 79			144	185	38	134	0.283582	13	1.02	12.7451	74.6289
	51	4.7	18.5 - 25	130	80	96.6667	60 - 69			104	151	60	94	0.638298	12	0.68	17.6471	90.4236		17.47	14.19	81.23	25.96	6.9
	91	4.66		110	70	83.3333	40 - 49			112	173	53	108	0.490741	12	0.71	16.9014	106.607
	71	4.25	25 - 30				50 - 59		1088.31	58	138	55	87	0.632184	11	0.54	20.3704	98.1822	6	42.73	10.77	131.05	131.14	18.92
	76	5.25	25 - 30	110	80	90	50 - 59			108	189	45	107	0.420561	15	0.8	18.75	121.351
	75	5.26	25 - 30	120	80	93.3333	60 - 69			53	129	37	81	0.45679	11	0.57	19.2982	114.085
	96	4.57	25 - 30	110	70	83.3333	60 - 69			100	229	58	147	0.394558	19	1.28	14.8438	59.8103
	63	6.07	25 - 30	120	80	93.3333	50 - 59			167	213	52	119	0.436975	12	0.68	17.6471	99.5385
	76	4.16	25 - 30	120	80	93.3333	60 - 69			85	249	67	160	0.41875	22	1.11	19.8198	73.2398
	93	6.09	>30	110	70	83.3333	50 - 59			301	228	30	123	0.243902	10	0.81	12.3457	95.5297
	84	5.88	25 - 30	135	75	95	70 - 79			173	189	47	136	0.345588	23	1.5	15.3333	42.5754
	82	4.16	18.5 - 25	130	80	96.6667	60 - 69			63	209	91	112	0.8125	16	1.14	14.0351	70.2143
	88	5.16	18.5 - 25	135	85	101.667	60 - 69		95.7711	248	216	42	130	0.323077	13	1.19	10.9244	67.063
	84	4.675	18.5 - 25				40 - 49			71	164	32.5	120.5	0.269374	13.5	1.035	13.1207	108.681	7.94	40.37	31.68	129.89	200.945	5.565
	105	6.59					40 - 49			199	212	49	143	0.342657	13	0.66	19.697	101.958	272.195		17.475	95.27	84.675	41.6
	103	4.76	18.5 - 25	110	70	83.3333	60 - 69		99.5025	111	174	69	92	0.75	12	0.72	16.6667	94.8717
							50 - 59
	99	5.14	18.5 - 25	120	70	86.6667	80 - 89			73	199	74	125	0.592	12	0.88	13.6364	79.7102
	87	4.91	25 - 30	110	70	83.3333	60 - 69			49	193	56	121	0.46281	18	0.81	22.2222	92.3086
	136	6.13	25 - 30				60 - 69			329	221	28	158	0.177215	14	0.69	20.2899	91.6727	1.12	29.96	22.66	247.07	150.43	16.74
	68	6.03	25 - 30				60 - 69			84	202	59	131	0.450382	14	1.03	13.5922	76.9371	19.1	28.77	332.4	332.4	154.45	17.18
	71	5,57	>30	115	85	95	50 - 59			78	114	29	72	0.402778	9	0.69	13.0435	99.5385
	73	5.53	25 - 30	120	80	93.3333	50 - 59			196	205	56	105	0.533333	7	0.65	10.7692	100.224
	96	4.73	>30	150	80	103.333	40 - 49			107	205	73	81	0.901235	9	0.62	14.5161	105.878
	96	5.01	18.5 - 25	120	80	93.3333	60 - 69			147	267	58	183	0.31694	17	0.95	17.8947	87.9951
	93	5.85					60 - 69			111	176	40	137	0.291971	19	1.03	18.4466	78	4.28	20.88	19	341.46	130	10.22
	106	6.32	25 - 30	120	70	86.6667	60 - 69			242	198	47	162	0.290123	10	1.12	8.92857	72.3865	7.31	14.92	10.43	106.11	109.02	13.27
	99	5.68	25 - 30	130	85	100	60 - 69			91	189	61	107	0.570093	14	1.04	13.4615	78.223
	91	5.03	25 - 30	110	70	83.3333	40 - 49			57	178	64	123	0.520325	9	0.69	13.0435	106.607
	75	5.84	25 - 30	110	70	83.3333	30 - 39			281	135	23	85	0.270588	13	0.82	15.8537	110.99
	78	4.91	25 - 30	105	70	81.6667	60 - 69			215	212	49	126	0.388889	10	1.03	9.70874	81.2775
	59	5.87	18.5 - 25				30 - 39			73	144	49	94	0.521277	18	0.84	21.4286	115.136		20.25	27.45	83.67	39.04	5.07
	109	5.31	18.5 - 25				50 - 59			222	226	59	147	0.401361	19	0.93	20.4301	95.8585
	96	5.8	>30				60 - 69		1640.55	175	221	52	162	0.320988	12	1.01	11.8812	98.4731	42.08	134.86	17.73	82.61	65.03	6.17
	88	6.61					50 - 59			102	150	32	107	0.299065	34	1.91	17.801	41.387	3.18	3.1	36.68	111.79	87.98	26.9
	88	4.49	25 - 30	100	70	80	60 - 69			99	205	45	122	0.368852	12	0.99	12.1212	103.3
	76	5.67					50 - 59			196	229	43	162	0.265432	7	0.79	8.86076	98.8581	1.57		24.87	83.26	101.85	57.6
	104	5.07	>30				50 - 59			215	180	39	128	0.304688	18	0.86	20.9302	97.5872		20.61	14.99	229.74	164.35	21.02
	60	8.15					60 - 69			147	113	27	89	0.303371	18	0.98	18.3673	82.1212	1.29	22.41	57.12	124.07	53.61	6.24
	93	4.45	25 - 30	135	70	91.6667	60 - 69			98	203	66	128	0.515625	24	1.64	14.6341	39.9824
	95	4.05					40 - 49		342.04	167	148	34	109	0.311927	12	1.27	9.44882	82.916	0.01		11.72	79.03	52.31	17.02
	86	5.37	18.5 - 25	100	70	80	50 - 59			169	197	30	104	0.288462	13	0.73	17.8082	96.8443
	75	6.79					60 - 69			110	154	71	94	0.755319	24	1.49	16.1074	57.3647	1.89	19.94	14.79	287.64	183.88	22.39
	70	6.42	>30				40 - 49		1605.72	148	164	32	114	0.280702	12	1.13	10.6195	80.3877	6.4	14.63	15.25	92.76	99.27	32.61
	76	4.05	25 - 30				50 - 59		2350.75	101	245	64	161	0.397516	16	0.98	16.3265	89.1675	2.72		11.29	76.1	53.4	14.27
	101	5.51	18.5 - 25				60 - 69		1152.99	223	260	52	199	0.261307	18	1.21	14.876	63.2671
	79	4.93	25 - 30	120	80	93.3333	60 - 69			49	146	56	78	0.717949	14	0.55	25.4545	92.9392
	94	5.75	25 - 30	120	80	93.3333	60 - 69			81	117	33	61	0.540984	15	1.04	14.4231	79.3036
	72	5.48	25 - 30	120	75	90	50 - 59			161	188	4	7	0.571429	8	0.57	14.0351	97.511
	84	5.13					40 - 49			82	137	50	92	0.543478	10	0.69	14.4928	127.32
	79	4.77	25 - 30	120	80	93.3333	50 - 59		402.985	116	147	38	120	0.316667	11	0.62	17.7419	99.5385	2.92	41.77	21.98	100.69	42.36	4.56
	75	6.31	25 - 30	130	80	96.6667	50 - 59			88	223	43	142	0.302817	10	0.68	14.7059	97.511
	104	7.11	25 - 30				60 - 69			122	197	44	149	0.295302	16	1.35	11.8519	66.6972		20.61	14.39	307.71	162.71	15.91
	83	4.7	25 - 30	120	70	86.6667	50 - 59			91	201	55	128	0.429688	16	0.66	24.2424	95.5247
	71	13.71					50 - 59			76	178				8	0.61	13.1148	101.608		18.78	17.02	52.75	36.19	5.58
	68	5.27	>30	110	70	83.3333	50 - 59			95	156	34	97	0.350515	13	0.57	22.807	95.5247
	75	5.38	18.5 - 25	110	70	83.3333	50 - 59			120	185	36	108	0.333333	10	0.51	19.6078	95.5247
	74	4.94					20 - 29			42	97	30	46	0.652174	10	0.48	20.8333	122.284
	82	4.83	25 - 30	130	80	96.6667	50 - 59			186	203	32	118	0.271186	13	0.44	29.5455	98.1822
	64	5.93	18.5 - 25				40 - 49			44	117	42	71	0.591549	10	0.88	11.3636	103.449	1.06	31.13	26.01	128.52	79.72	10.9
	89	4.44	18.5 - 25	110	75	86.6667	60 - 69			153	170	53	101	0.524752	17	1	17	81.6107
	115	6.85					50 - 59			165	215	46	143	0.321678	15	0.87	17.2414	95.7942
	80	5.43					30 - 39			119	156	49	98	0.5	13	0.63	20.6349	114.962	2.65	29.11	27.52	102.4	49.78	5.8
	93	5.44					50 - 59			213	181	33	110	0.3	17	0.68	25	124.727
	103	4.94	>30	160	80	106.667	40 - 49			223	195	55	118	0.466102	7	0.78	8.97436	105.154
	77	4.87	18.5 - 25	120	80	93.3333	60 - 69			143	340	68	244	0.278689	14	0.84	16.6667	93.0799
	91	5.66	25 - 30	135	85	101.667	50 - 59		370.647	74	186	48	106	0.45283	15	0.7	21.4286	100.914
	104	4.65	25 - 30	130	85	100	60 - 69			83	235	73	142	0.514085	15	0.84	17.8571	93.7206
	97	5.51	25 - 30	135	80	98.3333	60 - 69			124	207	61	128	0.476562	17	0.94	18.0851	86.3594
	75	5.13	25 - 30				40 - 49			74	147	36	103	0.349515	16	1.15	13.913	94.4037	1.56	21.02	18.66	262.6	122.52	12.24
	101	6.83	18.5 - 25				60 - 69			252	270	32	226	0.141593	12	1.12	10.7143	72.8847
	80	5.05					50 - 59			105	147	51	94	0.542553	14	0.6	23.3333	121.351
	71	4.98	18.5 - 25				30 - 39		57.2139	80	115	39	74	0.527027	6	0.78	7.69231	111.086
	103	4.5	25 - 30	125	75	91.6667	60 - 69			149	213	56	135	0.414815	15	1.07	14.0187	75.65
	83	6.7	>30	120	80	93.3333	50 - 59		3482.59	95	111	7	113	0.0619469	3	0.11	27.2727	96.8443
	88	5.05	18.5 - 25	120	75	90	60 - 69			128	222	55	141	0.390071	19	1.29	14.7287	58.2996
	85	5.44	>30				40 - 49			112	130	37	95	0.389474	9	0.8	11.25	103.012	155.46	342.25	31.7	104.24	72.69	11.98
	92	4.17					50 - 59			110	211	72	133	0.541353	18	0.81	22.2222	99.5437
	68	4.49					50 - 59			89	118	37	71	0.521127	10	0.58	17.2414	98.8581
	84	5.28		90	60	70	50 - 59			256	188	41	101	0.405941	31	0.71	43.662	97.511
	65	6.16	25 - 30				50 - 59			69	163	51	107	0.476636	12	0.9	13.3333	96.0401	1.34		14.77	93.32	105.58	23.47
	103	6.22					50 - 59		1335.82	152	127	46	118	0.389831	20	1.26	15.873	66.0521	6.21		10.16	55.39	38.43	21.83
	95	5.04	25 - 30	135	80	98.3333	50 - 59		213.584	70	193	66	113	0.584071	20	1.03	19.4175	82.9675
	75	5.82	25 - 30	120	80	93.3333	50 - 59			117	165	58	91	0.637363	12	0.82	14.6341	96.0989
	69	4.96	25 - 30	100	70	80	60 - 69			124	195	37	106	0.349057	11	0.67	16.4179	110.997
	68	4.44					40 - 49			189	197	43	122	0.352459	19	0.89	21.3483	121.968
	93	5.4					60 - 69			347	215	41	117	0.350427	16	0.73	21.9178	111.718
	99	5.56	25 - 30	120	75	90	60 - 69			126	263	55	170	0.323529	18	0.88	20.4545	89.5697
	103	6.36					40 - 49			327	201	30	152	0.197368	9	1.64	5.4878	54.0267
							70 - 79
	95	4.57	18.5 - 25	135	85	101.667	60 - 69			152	224	60	136	0.441176	13	0.78	16.6667	92.3038
	80	4.89	25 - 30				40 - 49			203	184	43	123	0.349593	15	0.79	18.9873	103.721		22.61	22.41	178.63	98.11	22.15
	85	5.51	25 - 30				50 - 59			116	179	45	138	0.326087	16	0.57	28.0702	101.608
	86	5.14	18.5 - 25	115	70	85	60 - 69			91	204	58	135	0.42963	18	1.26	14.2857	60.0035
	81	6.18	25 - 30	110	80	90	50 - 59			239	228	43	152	0.282895	11	0.87	12.6437	95.1393	1.07	5.7	12.79	95.27	93.13	42.93
	82	4.61	25 - 30				50 - 59			156	187	37	136	0.272059	11	0.47	23.4043	100.224	4.35	20.61	21.75	282.84	130.51	32.64
	96	5.69	25 - 30	120	80	93.3333	60 - 69			64	178	67	107	0.626168	21	1.11	18.9189	72.2418
	89	6.61	25 - 30				40 - 49			126	236	43	168	0.255952	11	0.94	11.7021	118.306	30.73	0.22	13.5	97.5	154.27	28.65
	90	4.58	25 - 30	115	70	85	60 - 69			167	197	52	124	0.419355	17	0.91	18.6813	90.8946
	77	5					50 - 59			76	150	38	98	0.387755	23	0.59	38.9831	62.7164
	71	6.26					60 - 69		1151.74	142	188	49	133	0.368421	17	0.9	18.8889	91.5372		16.93	16.4	265.12	144.14	10.18
	78	5.7					30 - 39			136	167	38	118	0.322034	12	0.83	14.4578	140.74	2.15	20.88	29.56	242.35	159.07	19.85
	83	5.29	25 - 30				40 - 49			138	270	52	182	0.285714	17	0.74	22.973	130.862	1.12	1.66	7.24	82.1	98.18	21.45
	79	4.84					40 - 49			50	118	46	80	0.575	11	0.48	22.9167	102.308
	80	8.74					40 - 49		3212.69	90	141	41	105	0.390476	15	0.81	18.5185	126.456	1.04	11.48	18.04	294.49	103.21	15.36
	66	5.54					40 - 49			74	147	48	100	0.48	9	0.6	15	102.308	4.13	78.24	18.24	302.03	135.26	20.17
	67	5.48					50 - 59			125	152	45	89	0.505618	14	0.58	24.1379	98.8581
	97	6.02	>30	130	80	96.6667	60 - 69			204	140	33	107	0.308411	11	1.42	7.74648	51.1937		18.55	23.06	119.01	83.37	8.77
	86	5.83	25 - 30	110	70	83.3333	60 - 69			56	138	34	106	0.320755	15	0.88	17.0455	90.1863
	85	4.26					50 - 59			98	136	36	91	0.395604	11	0.72	15.2778	98.1822
	40	5.88	18.5 - 25	120	70	86.6667	40 - 49		1329.6	406	179	10	118	0.0847458	14	0.81	17.284	106.612	5.78	26.41	53.75	58.83	59.04	4.72
	78	5.43	>30	110	70	83.3333	40 - 49			140	163	45	120	0.375	21	0.8	26.25	108.823	3.03	18.7	26.95	387.48	142.44	12.17
	88	5.8	25 - 30				60 - 69			192	207	50	153	0.326797	14	1.2	11.6667	78.5984	3.24	25.12	25.97	254.14	222.42	29.55
	92	4.15					50 - 59			283	243	46	164	0.280488	15	1.04	14.4231	82.6358
	91	4.64	25 - 30	130	80	96.6667	60 - 69			99	176	42	119	0.352941	33	1.13	29.2035	71.0498
	75	4.91	25 - 30	135	85	101.667	50 - 59			143	273	59	174	0.33908	13	1.02	12.7451	82.7172
	81	4.64	25 - 30				60 - 69			189	216	46	151	0.304636	16	0.88	18.1818	106.973	0.22	27.96	19.8	176.03	117.25	18.12
	87	5.17	25 - 30	130	70	90	60 - 69		415.423	157	231	47	152	0.309211	15	1.09	13.7615	75.4768
	91	5.44					60 - 69			189	224	66	132	0.5	13	0.9	14.4444	88.4507
	87	4.89	>30				40 - 49			110	145	43	105	0.409524	9	0.7	12.8571	107.34		24	9.39	169.13	139.2	27.01
	78	4.92	18.5 - 25	120	80	93.3333	50 - 59		4799.75	72	224	94	109	0.862385	15	1.03	14.5631	82.4003
	117	8.96					40 - 49			539	144	9	77	0.116883	8	0.61	13.1148	104.435	4.74		22.86	93.74	115.67	47.67
	74	4.73	25 - 30				40 - 49			78	170	49	114	0.429825	12	0.9	13.3333	99.3914		39.07	8.01	412.32	93.95	6.11
	94	4.12					50 - 59			90	195	64	127	0.503937	17	1.08	15.7407	79.0129
	109	4.82	18.5 - 25	110	70	83.3333	60 - 69			172	199	38	174	0.218391	11	0.87	12.6437	113.625
	70	5.79					50 - 59			123	180	48	144	0.333333	13	0.71	18.3099	96.1823	57.28	15.62	26.46	87.54	43.15	5.07
	85	7.4					50 - 59			126	137	75	65	1.15385	17	0.82	20.7317	97.4264
	117	5.09	18.5 - 25	120	75	90	60 - 69			198	198	47	121	0.38843	11	1.15	9.56522	70.8284
	93	6.74					40 - 49			176	125	26	85	0.305882	8	0.92	8.69565	103.482	56.81	231.21	38.34	58.55	51.45	13.48
	70	5.14	25 - 30	110	70	83.3333	50 - 59		325.871	159	137	32	72	0.444444	9	0.6	15	95.5247
	57	5.91	25 - 30				30 - 39		789.801	90	86	31	52	0.596154	11	0.54	20.3704	111.086		22.17	31.07	110.86	77.2	4.33
	91	5.5	18.5 - 25				50 - 59		256.219	209	212	47	167	0.281437	14	2.49	5.62249	22.5639
	90	5.11	25 - 30	120	70	86.6667	50 - 59			101	201	62	118	0.525424	19	1.05	18.0952	81.7305
	82	5.32					30 - 39			176	157	42	144	0.291667	9	0.63	14.2857	111.851	8.15	36.75	22.99	74.24	70.75	16.8
	65	6.2	25 - 30	100	70	80	50 - 59		3191.54	59	177	67	91	0.736264	8	0.62	12.9032	101.608
	61	5.99	25 - 30				40 - 49			41	130	47	76	0.618421	11	0.84	13.0952	107.503	6.12	9.15	16.43	51.68	18.81	63.07
	75	5.06					50 - 59			126	137	41	77	0.532468	19	0.94	20.2128	116.694
	86	5.95	>30				50 - 59			152	242	74	168	0.440476	17	0.98	17.3469	89.1675	0.93	25.95	42.05	269.01	203.69	25.76
	83	5.07	25 - 30	120	80	93.3333	50 - 59			94	240	84	131	0.641221	23	1.19	19.3277	67.9894
	76	5.84	18.5 - 25				30 - 39			39	159	58	103	0.563107	11	0.93	11.828	108.457
	89	5.43	>30				30 - 39			118	148	41	111	0.369369	7	0.68	10.2941	113.396		30.89	14.73	66.94	61.49	8.41
	85	4.28	25 - 30				30 - 39			162	183	62	154	0.402597	9	1.13	7.9646	86.6884	0.11		7.89	67.12	55.35	17.61
	106	5.09	>30	110	80	90	50 - 59			355	201	41	140	0.292857	13	0.89	14.6067	117.855
	96	5.41					40 - 49			171	206	49	140	0.35	16	0.79	20.2532	125.585
	81	5.75	18.5 - 25	110	80	90	40 - 49			30	108	40	73	0.547945	11	0.59	18.6441	105.154
	94	6.61	25 - 30	100	60	73.3333	50 - 59		191.542	43	160	69	94	0.734043	17	0.88	19.3182	99.2773	1.31	32.97	17.71	264.25	121.93	21.12
	67	6.34					40 - 49			64	125	38	74	0.513514	14	0.68	20.5882	106.607	2.47	25.45	21.45	295.58	251.05	29.6
	78	5.56	25 - 30	110	80	90	50 - 59			104	180	55	87	0.632184	14	0.74	18.9189	98.1822
	76	5.13	25 - 30	125	80	95	50 - 59			375	162	17	82	0.207317	7	0.47	14.8936	98.1822
	85	4.83					30 - 39			257	173	24	128	0.1875	15	0.84	17.8571	111.254
	83	4.89	18.5 - 25				30 - 39			122	193	43	119	0.361345	9	0.69	13.0435	109.572	0.38	14.92	8.71	87.17	73.58	10.78
	98	5.09	25 - 30	110	70	83.3333	60 - 69			120	201	58	121	0.479339	11	0.89	12.3596	91.509
	89	5.68					50 - 59			60	179	86	96	0.895833	9	1.15	7.82609	89.9775	1.83	35.14	12.42	213.71	138.79	13.02
	88	5.32					50 - 59			80	170	45	126	0.357143	10	0.64	15.625	98.1822
	854	14.1		100	70	80	40 - 49			39	139	75			18	1.11	16.2162	84.0103
	80	5.13	18.5 - 25	110	75	86.6667	50 - 59			43	217	80	126	0.634921	13	1.02	12.7451	84.4372
	104	5.32					50 - 59			158	138	42	90	0.466667	15	0.93	16.129	94.5523
	78	5.96	>30	120	70	86.6667	50 - 59			240	161	28	89	0.314607	7	0.43	16.2791	99.5385
	80	4.85					50 - 59			77	153	50	91	0.549451	19	0.59	32.2034	121.351
	76	5.1	25 - 30	100	70	80	50 - 59		2472.64	115	165	35	114	0.307018	14	1.16	12.069	70.4719
	80	8.08		120	80	93.3333	40 - 49			151	149	32	138	0.231884	6	1.29	4.65116	79.8665		21.02	21.35	70.93	42.53	4.73
	98	6.47	18.5 - 25				40 - 49			214	263	44	184	0.23913	11	1.23	8.94309	70.3683	6.81	28.46	21.44	72.89	83.73	37.71
	72	5.65	25 - 30	120	80	93.3333	40 - 49			86	95	20	53	0.377358	9	0.52	17.3077	102.308
	78	6.11					60 - 69		313.433	104	253	56	213	0.262911	22	0.93	23.6559	107.629		47	15.93	238.69	142.14	10.09
	79	4.82					50 - 59			149	129	39	67	0.58209	18	0.8	22.5	121.351
	99	4.08					50 - 59			148	144	40	94	0.425532	12	0.88	13.6364	95.274
	71	5.54	25 - 30	110	70	83.3333	50 - 59			101	142	34	80	0.425	7	0.38	18.4211	100.224
	83	7.53					50 - 59		519.9	65	112	36	91	0.395604	9	1.46	6.16438	63.49	60.36	142.65	22.44	73.39	24.3	2.94
	81	4.39	25 - 30				50 - 59			102	150	50	99	0.505051	11	0.59	18.6441	98.1822		26.28	10.16	236.97	167.23	23.06
	85	5.42	>30				30 - 39			138	201	75	122	0.614754	8	0.75	10.6667	110.327	0.37	22.02	9.03	72.06	91.03	6.59
	85	5.05		120	80	93.3333	40 - 49			221	193	43	145	0.296552	10	0.78	12.8205	132.67
	98	6.07					20 - 29			117	119	44	65	0.676923	13	0.7	18.5714	118.161
	75	4.71	>30	115	70	85	50 - 59			95	134	43	70	0.614286	10	0.58	17.2414	100.224
	83	5.09	18.5 - 25				40 - 49			186	167	50	112	0.446429	12	0.75	16	107.34	1.76	29.96	20.53	216.02	117.25	17.05
	79	4.67	25 - 30				40 - 49			311	146	21	117	0.179487	10	0.93	10.7527	126.024		24.57	16.09	60.71	46.24	9.47
	87	6.84	25 - 30				50 - 59			211	154	40	122	0.327869	11	1.53	7.18954	58.4521
	102	4.82	25 - 30				30 - 39			104	203	63	154	0.409091	22	0.83	26.506	138.823	6.07	83.76	14.98	223.24	177.59	21.42
	85	6.65	>30				50 - 59			107	200	52	140	0.371429	12	0.99	12.1212	85.9029	1.06	21.44	37.41	244.47	123.13	19.98
	94	6.8	18.5 - 25				40 - 49			90	150	46	104	0.442308	12	1.06	11.3208	87.759		20.11	21.02	298.47	190.57	30.49
	113	4.19					60 - 69			143	208	45	139	0.323741	19	1.14	16.6667	71.1843
	109	5.27					30 - 39			98	149	46	100	0.46	14	0.71	19.7183	106.923
	66	5.76					40 - 49			89	140	51	91	0.56044	11	1	11	91.0783	6.21	5.41	14.42	104.95	210.18	22.54
	95	5.52	25 - 30				50 - 59			121	211	33	151	0.218543	15	1.01	14.8515	106.191	9.06	16.94	8.78	72.5	70.31	30.82
	77	5.57	25 - 30				40 - 49			356	243	38	182	0.208791	12	0.7	17.1429	104.435		24.57	9.18	59.88	26.87	4.07
	85	5.82	25 - 30				60 - 69			109	238	68	162	0.419753	12	0.77	15.5844	94.8717	8.32	162.11	23.57	200.57	89.01	11.41
	79	6.03	25 - 30				50 - 59			156	138	48	97	0.494845	15	0.78	19.2308	98.1822		36.6	21.42	61.17	31.41	5.17
	100	6.45	>30				60 - 69			144	210	64	150	0.426667	6	1.65	3.63636	39.0491
	75	6.1	25 - 30	110	70	83.3333	60 - 69			85	214	46	153	0.300654	15	0.96	15.625	86.0176
			25 - 30	120	80	93.3333	60 - 69
	90	5.42	25 - 30				60 - 69			141	233	56	171	0.327485	13	0.72	18.0556	92.3038	246	471.13	17.45	88	43.5	8.08
	85	5.23	25 - 30	120	80	93.3333	60 - 69			157	277	57	184	0.309783	19	1.01	18.8119	83.0202
	109	5.73	25 - 30	130	70	90	60 - 69			147	172	48	113	0.424779	20	0.66	30.303	112.531
	80	5.09					40 - 49			77	142	62	128	0.484375	13	1	13	91.7053	4.74	9.15	18.36	42.5	54.89	16.14
	89	4.48	25 - 30	100	70	80	60 - 69			87	162	57	96	0.59375	17	1.31	12.9771	56.9382
	74	5.08	18.5 - 25	100	70	80	50 - 59			112	121	22	65	0.338462	5	0.36	13.8889	98.8581
	99	5.17	18.5 - 25	100	70	80	50 - 59			175	244	26	93	0.27957	5	0.69	7.24638	98.8581
	21	6.2	>30				40 - 49			51	163	60	112	0.535714	16	0.63	25.3968	103.012
	102	5.14	18.5 - 25	120	70	86.6667	60 - 69			164	219	36	144	0.25	14	0.8	17.5	94.2231
	83	4.94	25 - 30	135	85	101.667	60 - 69			63	293	92	174	0.528736	25	0.96	26.0417	87.2059
	75	5.32	25 - 30	120	80	93.3333	30 - 39			124	95	29	67	0.432836	10	0.57	17.5439	115.754
	76	5.84	18.5 - 25				40 - 49			39	159	58	103	0.563107	11	0.93	11.828	97.1827
	76	5.37					40 - 49			73	203	43	155	0.277419	5	0.63	7.93651	102.308	18.26	17.62	16.31	57.49	28.13	4.15
	116	6.98	>30				40 - 49			232	143	32	97	0.329897	11	1.86	5.91398	44.3765
							50 - 59
	66	4.61	18.5 - 25	120	80	93.3333	50 - 59			60	179	41	117	0.350427	19	1.11	17.1171	77.3715
	83	5.04					50 - 59			116	229	51	170	0.3	17	0.72	23.6111	97.511		16	20.94	64.4	31.96	6.94
	91	4.45	>30				40 - 49			320	221	37	147	0.251701	14	0.91	15.3846	103.548	2.13	1.95	8.75	87.31	102-83	27.8
	63	5.52					60 - 69			182	201	46	163	0.282209	18	0.65	27.6923	92.9392		22.33	18.01	79.99	49.1	3.47
	85	5.4					40 - 49			92	154	49	129	0.379845	7	1.37	5.10949	72.732
	75	5.25	>30				50 - 59			83	174	50	96	0.520833	9	1.21	7.43802	84.3256
	103	7.39	25 - 30	120	70	86.6667	50 - 59			186	259	56	203	0.275862	9	1.17	7.69231	70.1152

## Sheet: DNN
group	Glucose (mg/dl)	HbA1c (%)	Body Mass Index (kg/m2)	Systolic Blood Pressure (mm Hg)	Diastolic Blood Pressure (mm Hg)	Mean Arterial Pressure (mm Hg)	Age (years)	Duration of Diabetes (years)	NGF (pg/ml)	Triglycerides (mg/dl)	Cholesterol (mg/dl)	HDL-Cholesterol (mg/dl)	LDL-Cholesterol (mg/dl)	HDL/LDL	Blood urea nitrogen (mg/dl)	Creatinine (mg/dl)	Blood urea nitrogen / Creatinine	GFR (mL/min per 1.73 m2)	IL-6 (pg/ml)	IL-10 (pg/ml)	Resistin (ng/ml)	VCAM (ng/ml)	ICAM (ng/ml)	E- Selectin (ng/ml)
DNN	102	5.12	25 -30	110	70	83.3333	40 - 49	0.4	0	95	133	48	75	0.64					2.42	38.12	17	361.94	181.48	13.17
	119	5.39	25 -30	130	80	96.6667	60 - 69	4	0	164	142	41	79	0.518987					0	22.3	24.44	353.12	202.24	18.04
	61	6.32	>30	110	80	90	50 - 59	0.4	0	94	110	46	66	0.69697					1.85	0	13.96	346.75	234.13	62.43
	136	6.54	25 -30	120	80	93.3333	40 - 49	3	2.3	305	210	34	143	0.237762					0	0	4.65	277.91	165.19	64.51
	87	4.47	>30	120	90	100	40 - 49	5	613.5	82	123	42	42	1					18.72	65.07
	138	6.64	>30	100	60	73.3333	50 - 59	8	467.2	167	122	35	83	0.421687					53.87	253.25	8.44	276.78	184.59	59.99
	157	6.5	25 -30	110	70	83.3333	40 - 49	2	0	78	137	51	90	0.566667					0	6.62	18.73	250.53	158.32	48.88
	105	7.8	>30	150	90	110	50 - 59	2	0	173	198	63	144	0.4375					3.74	0	13.13	311.71	284.19	7.58
	106	6.46	>30	100	70	80	40 - 49	10	0	161	143	27	113	0.238938					12.72	50.95	19.79	162.41	130.76	10.49
	216	7.31	18.5 - 25	110	80	90	60 - 69	12	23.9	239	227	33	184	0.179348					0	0	9.94	287.45	227.54	135.31
	192	8.25	25 -30	120	70	86.6667	60 - 69	8	130.7	189	189	55	128	0.429688					0	0	7	272.47	155.49	52.43
	181	8.1	25 -30	130	80	96.6667	50 - 59	4	0	378	252	40	178	0.224719					0.86	0	8.15	285.06	137.32	43.22
	123	7.41	>30	120	80	93.3333	50 - 59	4	117.9	191	214	53	152	0.348684					10.4	22.865	23.85	270.2	176.005	24.16
	80	4.57	>30	130	80	96.6667	50 - 59	3	0	87	125								2.27	32.26
	94	6.49	25 -30	120	80	93.3333	50 - 59	4.5	0	175	163	41	121	0.338843					36.76	48.67	13.07	158.25	152.37	17.11
	124	6.06	>30	110	80	90	50 - 59	2	0	122	140	51	96	0.53125					119.61	22.75	16.13	307.67	231.4	170.41
	123	7.76	>30	100	60	73.3333	30 - 39	0.1	14.8	112	130	30	93	0.322581					6.07	9.02	14.94	470.36	204.39	92.42
	149	8.96					30 - 39	5		247	193	42	108	0.388889	21.1	1.4	15.0714	77.3603
	306	12.55					40 - 49	15		365.38	300	42	216	0.194444	20.7	1.1	18.8182	85.5799
	141	8.32					70 - 79	10		109.82	185	49	154	0.318182	24	1.3	18.4615	67.8707
							40 - 49	4												18.72	13.79	258.35	122.08	38.32
							30 - 39	0.3													12.67	325.77	218.37	29.9
							40 - 49	8	76.3006										3.3	42.22	16.66	296.29	197.81	20.15
							40 - 49	7											18.72	65.07	28.02	296.11	227.04	18.66
							50 - 59	7											17.25	108.52	15.08	492.31	243.89	22.78
							20 - 29	0.9											26.44	163.55	40.56	327.32	169.96	43.37

## Sheet: DShP
group	Glucose (mg/dl)	HbA1c (%)	Body Mass Index (kg/m2)	Systolic Blood Pressure (mm Hg)	Diastolic Blood Pressure (mm Hg)	Mean Arterial Pressure (mm Hg)	Age (years)	Duration of Diabetes (years)	NGF (pg/ml)	Triglycerides (mg/dl)	Cholesterol (mg/dl)	HDL-Cholesterol (mg/dl)	LDL-Cholesterol (mg/dl)	HDL/LDL	Blood urea nitrogen (mg/dl)	Creatinine (mg/dl)	Blood urea nitrogen / Creatinine	GFR (mL/min per 1.73 m2)	IL-6 (pg/ml)	IL-10 (pg/ml)	Resistin (ng/ml)	VCAM (ng/ml)	ICAM (ng/ml)	E- Selectin (ng/ml)
DShP	273	10.23					40 - 49	1.6		885.21	348	29	187	0.15508	15.2	1.1	13.8182	103.62
	142						70 - 79	16		264.86	272	46	208	0.221154	35.8	1.8	19.8889	40.2231
	144	10.9					50 - 59	10		178.21	197	33	183	0.180328	12.1	1.3	9.30769	76.7908	63.82	5.7	14.58	385.49	291.19	66.34
	74	7.21					40 - 49	0.1		130.13	224	40	151	0.264901	11.4	1.3	8.76923	78.3875	41.42	13.09	19.65	368.04	214.87	56.96
	151	11.91					60 - 69	18		222.54	167	32	151	0.211921	30.5	1.6	19.0625	52.1562	0	0	20.24	360.51	277.58	90.47
	87	10.09	>30	130	80	96.6667	50 - 59	9		198.25	129	35	97	0.360825	12.7	1.3	9.76923	77.8516	0	0	5.96	318.14	187.28	42
	83	6.54	25 - 30	120	80	93.3333	60 - 69	0.5	47	183.58	213	54	172	0.313953	9.7	1.3	7.46154	57.2201	0	0	8.54	328.68	177.39	75.71
	122	6.49	25 - 30	130	80	96.6667	70 - 79	5	4.7	101.95	164	42	139	0.302158	28	1.4	20	57.9949	1.29	0	25.11	284.71	124.07	94.3
	248	12.47	18.5 - 25	120	90	100	50 - 59	15	2.9	104.38	221	49	191	0.256545	19.7	1.3	15.1538	73.1904	0	0	5.07	258.8	117.62	35.75
	153	11.17	>30	120	80	93.3333	60 - 69	13	0	377.72	159	36	115	0.313043	24.8	1.6	15.5	51.4455	0	0	70.9	334.17	167.28	10.91
	154	11.78	>30	120	80	93.3333	40 - 49	1		86.93	96	21	76	0.276316	11.1	1.2	9.25	72.4453	0	0	18.4	293.28	160.4	60.38
	136	9.53	25 - 30	120	80	93.3333	50 - 59	3	368.3	128.9	219	59	156	0.378205	12.2	1.2	10.1667	68.1078	0	0.65	17.39	161.84	120.41	31.24
	126	6.18	25 - 30	100	60	73.3333	50 - 59	0.166667	163.4	130.99	198	38	140	0.271429	8.6	0.9	9.55556	98.0371	48.42	332.82	21.57	214.58	134.68	150.56
	135	5.38					80 - 89	20	11.2	175.05	130	66	82	0.804878	19.1	1.4	13.6429	45.9666	0.06	0	55.52	331.31	175.41	89.51
	273	10.7	25 - 30	110	80	90	50 - 59	20	4.9	666	192	7	73	0.0958904					0	0	37.36	307.57	216.4	43.51
	129	5.75	>30	130	70	90	70 - 79	5	0	142	193	42	152	0.276316					0	0	128.28	342.99	233.97	29.34
	128	8.72	18.5 - 25	100	70	80	60 - 69	10	220	77	157	49	117	0.418803					0	0	55.85	334.24	147.7	13.1
	185	9.3	25 - 30	130	80	96.6667	50 - 59	7	14.6	143	217	53	135	0.392593					0	0	29.39	334.83	332.37	50.72
	169	8.45	>30	130	100	110	50 - 59	11	5.8	137	220	63	130	0.484615					0	0
	259	8.33	25 - 30	130	100	110	50 - 59	13	82.4	123	183	57	109	0.522936					2.76	21.15	3.84	378.8	175.69	242.15
	192	9.61	>30	140	90	106.667	60 - 69	23		93	135	35	76	0.460526					247.55	26.15	3.8	356.18	204.44	66.36
	264	9.25	>30	109	65	79.6667	70 - 79	17		127	141	31	97	0.319588					3.33	23.15	2.29	185.76	130.19	83.97
	188	6.26	>30	130	80	96.6667	70 - 79	8	0	140	200	48	124	0.387097					2.47	24.15	3.91	435.4	356.62	122.17
	74	5.52	>30	110	60	76.6667	40 - 49	0.5	1049.1	142	142	40	119	0.336134					23.24	117.24	2.72	300.32	181.99	61.01
	165	6.44	25 - 30	120	90	100	80 - 89	12	25.5	109	206	76	120	0.633333					1.61	22.15	6.52	407.7	262.53	107.24
	87	5.37	25 - 30	130	80	96.6667	70 - 79	20	5.6	111	164	46	95	0.484211					1.9	19.14
	175	6.95	>30	140	90	106.667	70 - 79	25	205.6	225	225	61	141	0.432624					28.11	180.3	1.86	316.87	248.75	76.53
	211	8.75	25 - 30	130	80	96.6667	50 - 59	20	21.9	247	247	37	187	0.197861					0	17.14	3.35	234.95	191.25	113.5
	154	6.85	>30	120	80	93.3333	50 - 59	10	153	202	215	26	167	0.155689					3.76	48.17	4.5	397.29	328.94	58.8
	138	8.59	25 - 30	130	80	96.6667	60 - 69	13	719.7	310	216	35	119	0.294118					20.09	120.24	2.15	325.18	261.23	100.98
	82	6.18	18.5 - 25	120	80	93.3333	70 - 79	20	539.5	242	194	35	110.6	0.316456					16.22	113.23	2.78	326.68	191.61	19.67
	100	5.93	25 - 30	160	100	120	60 - 69	2	41.4	135	139	36	99	0.363636					1.06	37.53	16.19	279.08	101.02	74.48
	84	4.8	18.5 - 25	130	80	96.6667	60 - 69	3	0	196	225	50	160	0.3125					0	0	6.74	255.58	177.95	53.25
	87	6.78	25 - 30	130	90	103.333	50 - 59	4	0	129	135	34	88	0.386364					0	0	11.36	247.81	120.74	34.18
	128	7.17	25 - 30	100	70	80	20 - 29	8	678.3	67	132	43	82	0.52439					31.65	185.34	11.01	280.19	139.22	58.29
	11	6.88	>30	160	100	120	50 - 59	6	0	136	153	51	105	0.485714					0	0	10.13	272.62	168.99	61.76
	100	9.7	25 - 30	90	60	70	60 - 69	10	0	163	184	34	149	0.228188					0.61	0	23.83	269.95	272.11	109.03
	109	7.27	25 - 30	130	80	96.6667	60 - 69	30	0	112	166	50	94	0.531915					0	24.64	13.09	245.33	167.81	16.63
	122	10.44	>30	130	80	96.6667	50 - 59	19	81.7	160	165	36	114	0.315789					6.39	32.22	30.5	245.93	161.49	23.32
	81	5.29	>30	130	90	103.333	50 - 59	13	0	136	136	36	82	0.439024					6.88	48.67
	100	5.05	>30	110	70	83.3333	70 - 79	4	0	146	146	28	102	0.27451					0	4.75	12.11	300.37	183.29	55.87
	140	9.9	>30	120	90	100	50 - 59	3	79	76	144	35	115	0.304348					0	0	10.52	303.84	251.43	169.11
	108	4.95	>30	120	80	93.3333	40 - 49	2.5	0	122	168	48	115	0.417391					0	0	6.34	187.76	127.3	36.04
	118	7.03	>30	100	60	73.3333	50 - 59	5	49.5	139	162	47	87	0.54023					2.57	38.71	33.05	342.05	240.71	27.77
	194	8.3	25 - 30	120	80	93.3333	60 - 69	12	0	154	200	53	152	0.348684					0	0	18.61	290.98	198.97	104.03
	104	5.91	25 - 30	140	90	106.667	40 - 49	3	0	120	148	53	72	0.736111					2.49	36.95	14.85	323.37	206.79	17.02
	68	5.32	18.5 - 25	130	90	103.333	30 - 39	0.4	749.3	126	178	46	130	0.353846					22.23	99.06	10.75	288.37	182.24	21.75
	216	8.96	25 - 30	160	100	120	50 - 59	5	0	130	126	30	102	0.294118					10.01	45.01	10.89	258.4	189.18	22.81
	118	6.37	25 - 30	130	90	103.333	50 - 59	8	0	92	171	46	127	0.362205					0	13.79	9.72	242.91	112.07	29.93
	149.5	7.26	25 - 30	125	80	95	60 - 69	14	341.05	148.5	176	37.5	145	0.270833					27.265	65.115	22.7	249.77	138.84	28.45
	101.5	5.7	18.5 - 25	110	70	83.3333	30 - 39	2	12.2	209.5	176	42	120.5	0.367741					4.555	37.475	22.31	129.13	169.26	7.92
	100	5.35	18.5 - 25	120	80	93.3333	50 - 59	10	1060.2	94	151	52	88	0.590909					440.81	2665.99	9.13	246.42	162.37	12
	165	10.9	>30	130	80	96.6667	50 - 59	4	13.6	228	246	62	186	0.333333					0	0	7.44	292.26	191.03	59.55
	97	8.2	>30	100	80	86.6667	50 - 59	0.9	34.4	109	147	55	97	0.56701					0	0	2.96	287.44	172.48	39.72
	275	9	>30	130	90	103.333	60 - 69	9	0	123	153	50	102	0.490196					0	0	7.69	327.07	211.15	62.82
	93	6.09	25 - 30	110	70	83.3333	40 - 49	4	38.9	128	165	40	119	0.336134					3.06	17.49	37.18	332.14	124.35	17.22
	112	6.59	25 - 30	110	80	90	60 - 69	2	0	153	98	34	50	0.68					29.03	86.17	16.65	244.24	115.29	17.98
	111	4.51	25 - 30	130	90	103.333	60 - 69	15	727.8	61	133	42	93	0.451613					98.22	431.08	5.59	294.81	184.72	35.06
	94	6.75	25 - 30	130	80	96.6667	60 - 69	3	0	163	150	49	76	0.644737					0	9.2	6.97	285.29	200.8	47.2
	275	10.69	>30	110	80	90	40 - 49	14	298	107	158	38	119	0.319328					12.98	44.56	20.58	180.33	153.05	43.83
	114	5.5	25 - 30	110	70	83.3333	60 - 69	1	19.9	144	155	50	102	0.490196					0	0	9.96	283.7	248.38	36.61
	130	7.26	25 - 30	110	70	83.3333	50 - 59	3	202	170	145	36	76	0.473684					12.07	58.04	13.5	275.37	167.81	13.12
	95	7.88	18.5 - 25	110	70	83.3333	50 - 59	20	6.6	196	143	38	94	0.404255					18.15	65.12	8.19	346.08	330.67	54.04
	95	4.02	25 - 30	120	70	86.6667	40 - 49	1	0	141	138	35	94	0.37234					0	0	5.91	283.36	165.97	58.11
	103	5.36	25 - 30	120	70	86.6667	40 - 49	10	277.7	106	145	45	110	0.409091					19.57	59.63	22.92	173.29	191.88	27.84
	81	5.53	18.5 - 25	120	80	93.3333	50 - 59	0.5	508.9	134	146	51	72	0.708333					103.23	416.04	18.27	316	183.51	15.78
	95	6.08	25 - 30	90	60	70	40 - 49	16	0	160	169	39	98	0.397959					1.69	42.81	12.9	321.14	163.13	27.97
	163	8.67	25 - 30	120	70	86.6667	40 - 49	0.6	0	332	164	18	102	0.176471					0	13.51
	133	6.28	18.5 - 25	140	80	100	50 - 59	14	0	233	143	32	101	0.316832					1.79	33.96	18.58	232.08	107.03	33.85
	94	7.72	25 - 30	130	90	103.333	50 - 59	0.5	355.9	129	218	43	171	0.251462					6.04	107.27	19.34	262.62	136.84	21
	129	8.36	>30	150	90	110	50 - 59	2	648.2	193	199	54	154	0.350649					206.41	648.41	15.21	285.4	205.22	59.66
	172	9.23	25 - 30	120	70	86.6667	50 - 59	8	0	202	172	34	122	0.278689					12.6	40.9	27.57	306.72	300.28	42.01
	141	7.71	25 - 30	130	80	96.6667	50 - 59	8	0	215	167	48	77	0.623377					0	22.89	14.65	341.15	212.74	21.39
	110	5.45	25 - 30	120	70	86.6667	40 - 49	6	0	168	157	36	125	0.288					0	0	15.7	297.05	37.64	6.84
	396	13.53	>30	110	70	83.3333	50 - 59	15	0	223	168	43	127	0.338583					0	0	7.85	284.54	150.02	19.05
	117	8.1	>30	110	80	90	40 - 49	5	246.2	156	156	42	96	0.4375					5.74	47.15	13.57	549.91	187.29	45.09
	75	8.1	25 - 30	120	80	93.3333	50 - 59	10	663.8	89	182	61	108	0.564815					1.29	43.96	24.2	633.72	241.92	69.78
	121	7.9	25 - 30	110	70	83.3333	60 - 69	23	0	162	142	33	91	0.362637					9.06	20.66	17.64	688.92	197.84	107.64
	105	4.79	18.5 - 25	160	95	116.667	50 - 59	0.4	0	148	148	36	95	0.378947					0	7.07	13.81	269.9	170.35	61.32
	117	5.18	18.5 - 25	130	80	96.6667	60 - 69	10	0	116	138								12.25	5.28	9.78	255.32	95.03	67.94
	134	9.4	25 - 30	160	100	120	60 - 69	20	0	144	144	58	89	0.651685					6.41	5.73	13.07	292.8	142.65	36.62
	114	6.63	>30	150	100	116.667	60 - 69	2	73.1	184	161	36	113	0.318584					0	18.72
	209	9.62	>30	160	90	113.333	50 - 59	8	0	97	112	35	71	0.492958					0	7.07	10.44	263.95	134.65	45.76
	90	8.26	>30	120	80	93.3333	50 - 59	1	222	81	128	24	63	0.380952					0	0	7.45	641.4	190.23	66.21
	88	5.8	25 - 30	100	60	73.3333	60 - 69	6	0	141	218	51	143	0.356643					0	6.18	10.6	244.58	159.35	59.39
	189	10.89	>30	110	70	83.3333	60 - 69	16	0	190	198	32	141	0.22695					1.77	13.79	16.06	278.67	178.45	72.63
	131	9.47	>30	130	90	103.333	40 - 49	6	84.1	261	170	39	110	0.354545					0	0	15.77	197.07	150.7	46.12
	94	5.62	>30	140	90	106.667	50 - 59	3	0	105	193	60	118	0.508475					0	0	10.49	244.38	98.19	23.15
	188	10.72	18.5 - 25	130	90	103.333	60 - 69	12	0	102	147	34	99	0.343434					0	28.55	18.71	480.41	168.38	146.3
	139	8.71	18.5 - 25	110	70	83.3333	60 - 69	14	86.4	119	248	15	98	0.153061					4.11	28.74	23.74	386.79	118.5	105.53
	97	5.48	25 - 30	110	80	90	50 - 59	10	575.6	124	156	33	94	0.351064					0.2	41.7	17.45	534.67	127.46	28.86
	85	5.56	>30	120	80	93.3333	60 - 69	5	0	133	153	38	109	0.348624					0	8.26	12.92	616.23	221.57	74
	151	10.9	>30	120	80	93.3333	60 - 69	10	33.7	154	179	34	113	0.300885					1.4	14.42	16.96	658.9	228.28	97.08
	287	9.44					60 - 69	5		185.72	194	61	135	0.451852	15.1	1.5	10.0667	57.9267
	178	7.41					50 - 59	10		109.94	200	60	131	0.458015	6.9	1.3	5.30769	74.7123
	219	9.9					40 - 49	11		277.21	191	28	125	0.224	13.9	1.2	11.5833	90.1569
	152	6.38					50 - 59	7		237.18	193	43	137	0.313869	21.1	1.5	14.0667	48.171
	126	6.68					70 - 79	10		203	170	47	108	0.435185	20.6	1.09	18.8991	70.4727
	135	5.92					40 - 49	2		252	133	31	88	0.352273	15.9	1.1	14.4545	101.509
	203	10.88					40 - 49	2		375.27	156	45	131	0.343511	14.9	1.1	13.5455	102.208
	142	5.99					60 - 69	33		173.3	237	58	187	0.31016	23.8	0.9	26.4444	89.6726
	196	9.96					50 - 59	4		213.29	230	47	176	0.267045	18	0.9	20	96.0401
	161	7.54					60 - 69	9		248.46	206	45	456	0.0986842	19.2	1.3	14.7692	69.7589
	218	15.79					60 - 69	11		179.05	195	50	122	0.409836	15.7	1.3	12.0769	57.2201
	446	12.41					50 - 59	12		341.83	251	58	183	0.31694	30	1.3	23.0769	62.5574
	151	7.36					60 - 69	15		328	173	38	111	0.342342	19.8	1.5	13.2	57.5306
	174	7.63					60 - 69	6		142	167	48	113	0.424779	18.2	0.89	20.4494	89.645
	61	7.7					50 - 59	1		114.45	157	66			14	1.1	12.7273	79.3597
	183	6.54					50 - 59	7		164.8	167	55	117	0.470085	19.5	0.8	24.375	95.5247
							60 - 69	0.3													23.54	294.66	244.3	59.87
							60 - 69	9											4.24	7.72	7.72	289.03	167.92	73.02
							60 - 69	13											2.75	1.78	4.52	252.23	162.78	29.7
							60 - 69	0.5											1.93		25.56	387.8	246.76	61.1
							50 - 59	5													18.81	348.45	259.97	68.16
							50 - 59	2													9.76	291.01	155.62	37.37
							60 - 69	21											4.54	31.09	18.25	284.26	196.54	30.03
							60 - 69	1.5											5.27	32.85	19.85	256.88	158.32	19.58
							50 - 59	12											0.81	69.17	21.28	373.8	235.39	26.56
							50 - 59	7												21.71	15.84	294.48	137.19	31.16
							60 - 69	2											23.97	40.44	42.84	270.88	201	34.39
							40 - 49	4											15.83	35.42	18.18	204.65	212.82	29.42

## Sheet: DSH_P
group	Glucose (mg/dl)	HbA1c (%)	Body Mass Index (kg/m2)	Systolic Blood Pressure (mm Hg)	Diastolic Blood Pressure (mm Hg)	Mean Arterial Pressure (mm Hg)	Age (years)	Duration of Diabetes (years)	NGF (pg/ml)	Triglycerides (mg/dl)	Cholesterol (mg/dl)	HDL-Cholesterol (mg/dl)	LDL-Cholesterol (mg/dl)	HDL/LDL	Blood urea nitrogen (mg/dl)	Creatinine (mg/dl)	Blood urea nitrogen / Creatinine	GFR (mL/min per 1.73 m2)	IL-6 (pg/ml)	IL-10 (pg/ml)	Resistin (ng/ml)	VCAM (ng/ml)	ICAM (ng/ml)	E- Selectin (ng/ml)
DSHP	179	13.4					50 - 59	4		230.96	218	45	182	0.247253	10.5	1.1	9.54545	78.2783	0	0	12.24	264.84	51.54	17.17
	115	11.34					40 - 49	4		164	209	47	163	0.288344	14.7	1.1	13.3636	82.129	3.53	2.98	14	301.61	171.87	113.85
	111	5.94					70 - 79	17		97.8	139	51	97	0.525773	16.2	1.3	12.4615	53.7942	0	0	16.06	165.05	93.61	64
	222	13.35					40 - 49	2		248.98	168	39	130	0.3	14.8	1.1	13.4545	84.9949	8.38	15.81	26.83	321.9	246.11	166.03
	116	13.12					60 - 69	23		200.31	206	43	164	0.262195	12.7	1.2	10.5833	66.7204	0	0	14.86	399.99	268.04	105.14
	114	12.89					50 - 59	22		233.26	164	35	130	0.269231	12.8	1.3	9.84615	60.0348	0	0	16.65	310.8	189	109.85
	160	12.56	25 - 30	120	80	93.3333	50 - 59	13	101.3	129.51	135	34	116	0.293103	17	1.1	15.4545	79.3597	13.05	11.14	31.63	384.14	278.22	62.25
	175	10.62	25 - 30	160	90	113.333	70 - 79	30	429.6	209.9	199	33	167	0.197605	21.9	1.7	12.8824	43.8204	96.3	548.05	21.13	368.16	212.43	48.58
	142	9.19	>30	150	80	103.333	40 - 49	15	152.5	158.99	106	32	86	0.372093	10	1.2	8.33333	75.4893	1.29	18.91	29.91	379.76	204.26	110.55
	152	6.06	25 - 30	130	80	96.6667	50 - 59	7	21.5	98.64	206	37	76	0.486842	20.4	1.4	14.5714	65.1684	0	0	28.04	277.98	131.09	27.04
	247	14.14	>30	130	80	96.6667	70 - 79	18	4.1	284.39	193	38	152	0.25	13.3	1.1	12.0909	69.6617	0	0	22.58	348.85	67.74	44.29
	182	9.15	18.5 - 25	110	80	90	40 - 49	1	5.3	100.95	264	54	214	0.252336	12.2	1.2	10.1667	93.9452	0	0	14.15	298.58	167.35	63.59
	340	14.02	18.5 - 25	140	90	106.667	70 - 79	13	0	176.03	314	70	232	0.301724	23.5	1.3	18.0769	53.4264	0	0	12.83	340.03	191	69.92
	158	9.03	18.5 - 25	120	90	100	40 - 49	5	1.7	119.5	201	46	158	0.291139	12.5	1.2	10.4167	91.4023	0	0	11.77	324.92	156.1	19.33
	162	11.66	25 - 30	130	80	96.6667	50 - 59	15	10.6	167.3	213	54	142	0.380282	26.1	1.6	16.3125	55.0986	0	0	14.97	234.74	115.04	80.92
	119	5.27	25 - 30	120	80	93.3333	50 - 59	17	0	80.7	197	58	139	0.417266	13.8	1.5	9.2	58.3254	0	0	9.16	254.79	105.73	110.39
	69	6.76	18.5 - 25	120	80	93.3333	60 - 69	15	4.3	102	170	44	101.6	0.433071					0	0	89.8	329.77	231.55	25.82
	90	10.16	25 - 30	120	90	100	70 - 79	0.0833333	0	285	191	33	101	0.326733					11.93	58.18	2.45	311.85	282.02	128.83
	126	10.77	>30	130	70	90	60 - 69	24		209	212	58	112	0.517857					6.77	46.17	3.21	295.23	208.48	142.06
	180	8.31	18.5 - 25	160	100	120	50 - 59	30	8.8	107	174	73	84	0.869048					6.2	46.17	2.96	303.77	167.85	73.99
	111	6.54	>30	120	80	93.3333	50 - 59	2	0	125	221	50	146	0.342466					3.62	30.16	4	346.45	221.78	44.13
	222	8.83	>30	120	80	93.3333	50 - 59	10	12	84	217	43	137	0.313869					7.71	27.15	4.09	380.82	256.69	128.56
	278	10.02	18.5 - 25	130	80	96.6667	60 - 69	8	3	138	158	43	100	0.43					1.49	23.15	6.59	319.57	191.37	110.83
	121	4.87	18.5 - 25	120	80	93.3333	40 - 49	15	24.5	78	175	55	104	0.528846					8.34	37.15	5.58	346.22	267.05	84.55
	143	9.92	>30	160	80	106.667	50 - 59	8	0	222	172	47	122	0.385246					0	0	13.87	301.67	181.4	62.43
	71	7.105	25 - 30	160	90	113.333	50 - 59	4	34.05	132	164	36	124	0.290323					0	22.3	11.63	268.59	131.44	45.53
	135	7.63	>30	140	90	106.667	60 - 69	14	0	81	130	39	94	0.414894					10.53	26.28	21.48	273.76	168.58	22.84
	91	6.01	>30	110	70	83.3333	60 - 69	0.8	0	148	148	35	112	0.3125					9.49	39.53	29.96	367.2	338.78	32.81
	119	10.71	25 - 30	110	80	90	50 - 59	1	0	176	214	53	159	0.333333					0.77	0	6.1	331.66	311.4	100.89
	172	9.7	25 - 30	120	90	100	60 - 69	12	0	146	185	37	137	0.270073					0.2	4.16	5.64	263.91	154.06	51.88
	334	10.61	25 - 30	130	80	96.6667	50 - 59	10	0	352	213	28	159	0.176101					42.19	37.7	40.28	267.36	214.51	37.75
	290	10.9	25 - 30	110	80	90	30 - 39	7	0	109	155	45	115	0.391304					2.34	0
	206	7.18	25 - 30	120	80	93.3333	50 - 59	5	0	123	138	34	101	0.336634					0	0	23.57	232.69	90.87	14.47
	103	5.47	25 - 30	130	90	103.333	40 - 49	2	69.7	115	146	37	108	0.342593					8.46	39.99	20.73	409.12	332.02	24.7
	96	6.99	25 - 30	110	80	90	60 - 69	7	109.6	70	166	42	110	0.381818					0	14.1	9.25	293.93	170.47	20.32
	102	5.87	25 - 30	140	100	113.333	50 - 59	13	41	210	194	64	130	0.492308					8.59	46.84	11.35	299.36	223.29	17.65
	180	10.53	>30	130	80	96.6667	60 - 69	8	0	251	188	34	145	0.234483					3.03	20.8	9.73	303.52	263.81	36.94
	62	6.54	18.5 - 25	110	80	90	50 - 59	18	19.5	146	146	3	121	0.0247934					11.82	55.09	27.13	391.2	411.38	31.82
	417	9.8	25 - 30	140	90	106.667	60 - 69	14	218	592	449	53	227	0.23348					10.47	99.37	25.81	567.76	173.2	137.27
	81	6.34	>30	110	70	83.3333	50 - 59	0.8	0	123	98	27	61	0.442623					0	0	24.41	296.12	190.81	42.49
	135	6.24	>30	120	90	100	40 - 49	2	25.6	145	137	30	98	0.306122					0	3.04	9.98	265.11	198.97	60.69
	130	7.67	>30	140	100	113.333	50 - 59	9	37.9	186	261	49	162	0.302469					0	14.24	10.88	265.11	119.85	24.21
	204	8.35	>30	130	90	103.333	60 - 69	20	15.9	246	192	27	145	0.186207					8.68	73.03	13.14	533.48	240.49	287.63
	201	8.85	>30	120	70	86.6667	50 - 59	8	641.5	173	140	24	108	0.222222					0	22.73	24.06	646.96	224.06	203.31
	66	7.3	18.5 - 25	120	60	80	40 - 49	12	3.8	79	176	39	111	0.351351					8.35	71.76	24.56	586.44	181.49	59.65
	155	6.73					50 - 59	2		313.55	218	55	153	0.359477	25.3	1.2	21.0833	67.6421
	137	8.1					60 - 69	11		140.33	225	72	159	0.45283	26.8	1.3	20.6154	57.614
	214	9.11					50 - 59	18		471.3	245	56	169	0.331361	17.3	1	17.3	104.389
	85	8.04					50 - 59	15		162.53	147	31	106	0.292453	14.3	1	14.3	108.031
	167	8.65					70 - 79	10		384.3	258	17	159	0.106918	22.5	1.6	14.0625	38.5981
							30 - 39	7											2.34		8.99	329.57	240.51	85.87
							50 - 59	0.2												0.89	5.98	303.37	188.36	45.68
							40 - 49	4											153.67	580.1	24.86	315.51	197.96	41.26
							60 - 69	18											3.15	39.29	28.12	375.06	222.36	26.37
							50 - 59	0.8													40.15	284.4	91.52	19.44

## Sheet: DMN
group	Glucose (mg/dl)	HbA1c (%)	Body Mass Index (kg/m2)	Systolic Blood Pressure (mm Hg)	Diastolic Blood Pressure (mm Hg)	Mean Arterial Pressure (mm Hg)	Age (years)	Duration of Diabetes (years)	NGF (pg/ml)	Triglycerides (mg/dl)	Cholesterol (mg/dl)	HDL-Cholesterol (mg/dl)	LDL-Cholesterol (mg/dl)	HDL/LDL	Blood urea nitrogen (mg/dl)	Creatinine (mg/dl)	Blood urea nitrogen / Creatinine	GFR (mL/min per 1.73 m2)	IL-6 (pg/ml)	IL-10 (pg/ml)	Resistin (ng/ml)	VCAM (ng/ml)	ICAM (ng/ml)	E- Selectin (ng/ml)
DMN	119	9.87					40 - 49	17	21.1	146.95	181	42	142	0.295775	75.2	7	10.7429	9.92736	6.23	0.65	80.26	388.21	198.24	67.38
	232	10.75	25 - 30	130	90	103.333	40 - 49	16	127.1	619.37	290	50	169	0.295858	26.5	1.3	20.3846	78.3875	9.13	18.91	12.75	294.39	133.89	53.71
	148	9.93	18.5 - 25	160	100	120	60 - 69	38	3.2	110.68	140	71	92	0.771739	84.7	9.5	8.91579	7.44783	0	0	33.38	379.2	203.98	159.27
	423	15.05	18.5 - 25	100	60	73.3333	50 - 59	20	22.5	96.61	189	54	129	0.418605	26.7	1.8	14.8333	46.1382	0	0	18.64	355.08	171.44	71.75
	126	7.96	31.7	120	90	100	50 - 59	8	3.9	241.19	164	37	125	0.296	13.5	1.3	10.3846	60.4481	0	0	17.9	204.19	106.94	32.45
	237	9.84	25 - 30	150	80	103.333	70 - 79	23	631	90.19	172	43	125	0.344	21.1	1.7	12.4118	43.2233	552.2	2400.04	19.07	349.59	158.9	87.76
	102	7.56	25 - 30	130	90	103.333	60 - 69	4	3.1	181.18	160	48	128	0.375	6.3	1.1	5.72727	73.5916	0	0	8.38	350.09	193.15	23.78
	151	9.71	30.1	120	80	93.3333	60 - 69	2	133.1	185.93	211	57	161	0.354037	9.5	1.2	7.91667	64.9145	0	0	12.13	357.37	194.09	27.7
	156	9.59	25 - 30	130	70	90	60 - 69	8	19.1	207.28	163	41	120	0.341667	26.5	1.4	18.9286	61.2666	2.5	27.07	12.2	373.9	206.99	91.93
	134	11.77	25 - 30	120	70	86.6667	70 - 79	13		153.6	244	53	174	0.304598	12.3	1.1	11.1818	69.1855	0	0	8.34	271.2	159.26	49.2
	157	10.81	35.2	110	70	83.3333	50 - 59	26	0	91.39	164	53	110	0.481818	18	1.2	15	67.6421	0	0	10.11	295.92	130.34	96.55
	184	8.66	18.5 - 25	140	70	93.3333	70 - 79	15	5.3	533.37	309	43	216	0.199074	4.7	1.1	4.27273	84.9269	5.07	0.26	27.34	267.28	127.49	97.63
	227	11.24	32.7	130	80	96.6667	50 - 59	14	3.7	135.06	253	60	174	0.344828	9.1	1.1	8.27273	80.456	6.72	5	34.59	339.94	168.93	111.68
	181	5.17	25 - 30	110	70	83.3333	80 - 89	25	182.65	68.4	152	55	108	0.509259	11.3	1.1	10.2727	79.2962	7.52	25.665	70.37	273.14	112.5	62.265
	129	6.33	30.7	130	90	103.333	50 - 59	1	0	188	287	64	182	0.351648					6.91	62.9	3.19	395.12	340.94	145.52
	432	10.94	18.5 - 25	140	95	110	50 - 59	7	172.7	525	232	45	85	0.529412					17.51	123.24	5.53	349.29	217.51	112.85
	98	10.43	36.2	130	90	103.333	50 - 59	18	0	167	179	68	78	0.871795					19.08	102.22	5.49	351.02	220.83	93.88
	137	7.91	18.5 - 25	130	80	96.6667	70 - 79	15	0	230	218	38	141	0.269504					4.76	38.16	3.17	430.46	278.21	68.84
	112	5.79	25 - 30	120	70	86.6667	70 - 79	10	72.1	90	178	52	104	0.5					5.91	65.19	2.63	384.41	244.48	71.54
	197	8.55	36.5	130	80	96.6667	50 - 59	16	3.6	231	159	25	106	0.235849					6.48	55.18	6.25	366.44	314.92	179.95
	152	8.58	18.5 - 25	120	70	86.6667	60 - 69	22	452.4	197	257	69	159	0.433962					4.33	44.17	2.4	384.11	267.17	35.19
	121	6.55	18.5 - 25	130	90	103.333	60 - 69	1	2.1	206	206	58	124	0.467742					2.47	2.15	6.64	354.39	260.04	72.29
	63	4.15	25 - 30	160	100	120	60 - 69	0.4	35.6	171	212	83	95	0.873684					6.77	22.15	12.18	400.06	242.46	100.72
	327	9.65	25 - 30	160	100	120	60 - 69	10	96.4	556	255	40	163	0.245399					0.47	31.16	4.52	349.29	285.94	99.35
	274	9.74	18.5 - 25	110	80	90	70 - 79	15	181.8	135	162	46	109	0.422018					2.9	44.17	4.05	391.75	294.25	194.81
	190	11.27	25 - 30	130	70	90	60 - 69	27	0	211	139	46	51	0.901961					12.14	55.7	17.92	343.56	186.29	22.54
	131	7.85	25 - 30	120	70	86.6667	50 - 59	7	423.1	133	133	34	93	0.365591					39.53	56.7	17.33	312.16	194.68	51.26
	113	6.86	36	100	70	80	60 - 69	2	86.2	167	167	37	89	0.41573					7.03	52.18	14.53	320.47	170.72	25.6
	124	7.63	25 - 30	130	90	103.333	50 - 59	21	169	454	197	23	113	0.20354					9.49	43.19	26.5	554.39	248.61	39.62
	330	10.5	18.5 - 25	110	60	76.6667	50 - 59	3	59.4	86	141	59	76	0.776316					6.15	53.35	13.47	360.79	230.46	22.12
	56	7.5	25 - 30	120	80	93.3333	60 - 69	15	20.5	170	170	69	92	0.75					0	13.15	22.36	506.3	126.93	32.2
	305	10.57	37.8	160	100	120	60 - 69	10	0	692	172	18	109	0.165138					6.67	12.77	50.37	670.95	198.29	106.91
	111	6.41	25 - 30	130	80	96.6667	60 - 69	2	24.2	99	164	49	111	0.441441					0	0	10.78	235.25	147.71	43.71
	119	9.85	25 - 30	180	90	120	40 - 49	19	175.2	283	48	3	27	0.111111					69.03	119.49	21.96	283.36	178.18	56.68
	100	8.04	25 - 30	90	60	70	60 - 69	18	0	135	135	37	91	0.406593					0	0	10.28	295.06	131.6	57.07
	123	6.91	25 - 30	110	70	83.3333	50 - 59	5	0	157	172	36	119	0.302521					0	0	7.85	298.19	195.65	75.51
	73	4.8	25 - 30	130	70	90	60 - 69	7	0	118	163	56	105	0.533333					0	0	8.93	483.84	84.44	11.53
	102	5.18	18.5 - 25	110	70	83.3333	60 - 69	8	23.9	71	165	58	110	0.527273					0	104.63	21.93	555.82	180.96	48.51
	75	6.59	18.5 - 25	130	80	96.6667	50 - 59	0.1	122.5	431	240	28	125	0.224					0	0	10.84	575.68	259.78	70.5
	138						70 - 79	20		234.48	162	39	119	0.327731	17.8	1.6	11.125	39.6719
							50 - 59	3											4.59		33.46	257.42	114.76	24.28
